# Supplementary material for: Patterns of ribosomal protein expression specify normal and malignant human cells
Source: Genome Biol. 2016 Nov 24;17:236. doi: 10.1186/s13059-016-1104-z (PMC5123215; doi:10.1186/s13059-016-1104-z)
Supplement: Additional file 2: Table S1. — Tissue-specific RPs. (XLSX 41 kb) [file 13059_2016_1104_MOESM2_ESM.xlsx]

## Sheet: Sheet1
	RPL10L	RPL3L	RPL39L	RPS26	RPS27A	RPS2	RPS4Y1	RPL6	RPL22L1	RPL41	RPL10	RPS29	RPL24	RPLP0	RPL26	RPS27L	RPL40	RPL36AL	RPS6	RPLP1	RPS12	RPL28	RPS24	RPLP2
adipose tissue	-	-	-	-	-	-	-	-	-	-	-	-	-	-	-	-	-	-	-	-	-	-	-	UP
bladder	-	-	-	-	-	-	-	-	-	-	-	-	UP	-	-	-	-	-	UP	-	-	-	-	-
brain	-	-	-	-	-	-	-	UP	-	UP	-	-	-	-	-	-	-	-	-	-	-	-	-	-
cervix	-	-	-	-	-	-	DOWN	-	-	-	-	-	-	-	-	-	-	-	-	-	-	-	-	-
colon	-	-	-	-	-	-	-	-	-	-	-	-	-	-	-	UP	DOWN	-	-	-	-	-	-	-
esophagus	-	-	-	-	-	UP	-	-	-	-	-	-	-	UP	-	-	-	-	-	-	-	-	-	-
heart	-	UP	-	-	-	-	-	-	-	-	-	-	-	-	-	-	-	-	-	-	-	-	-	-
kidney	-	-	-	-	-	-	DOWN	-	-	-	-	-	-	-	-	UP	-	-	-	-	-	-	-	-
liver	-	-	-	UP	UP	-	-	-	UP	-	-	-	-	-	-	-	-	-	-	-	-	-	-	-
lung	-	-	-	-	-	UP	-	-	UP	-	-	-	-	-	-	-	-	-	-	-	-	-	-	-
ovary	-	-	-	-	-	-	DOWN	-	-	-	-	-	-	-	-	DOWN	-	-	-	-	-	-	-	-
placenta	-	-	-	-	-	-	DOWN	-	-	-	-	-	-	-	-	-	-	-	-	-	-	-	-	-
prostate	-	-	-	-	-	-	UP	-	-	-	-	-	-	-	-	-	-	-	-	-	-	-	-	-
skeletal muscle	-	UP	-	-	-	-	DOWN	-	-	-	-	-	-	-	-	-	-	-	-	-	-	-	-	-
small intestine	-	-	-	-	-	-	-	-	-	-	-	-	-	-	-	UP	-	UP	-	-	-	-	-	-
spleen	-	-	-	-	-	UP	UP	-	UP	-	-	-	-	-	-	-	-	-	-	-	-	-	-	-
testis	UP	-	UP	-	-	-	-	-	-	-	-	-	-	-	-	-	-	-	-	-	-	-	-	-
thymus	-	-	-	-	-	-	UP	-	-	-	-	-	-	-	-	DOWN	-	-	-	-	-	UP	-	-
thyroid	-	-	-	-	-	-	-	-	-	-	UP	-	-	-	-	-	-	-	-	DOWN	-	-	-	-
trachea	-	-	-	-	-	-	UP	-	-	-	-	DOWN	-	-	-	-	-	-	-	-	-	-	-	-
retina	-	-	-	-	-	-	UP	-	-	-	-	-	-	-	-	-	-	-	-	-	-	-	-	-
tonsil	-	-	-	-	-	-	-	-	-	-	-	-	-	-	-	DOWN	-	-	-	-	-	UP	DOWN	-
smooth muscle	-	-	-	-	-	-	UP	-	-	-	-	-	-	-	-	-	-	-	-	-	-	DOWN	-	-
aorta	-	-	-	-	-	-	-	-	-	-	-	-	-	-	-	-	-	-	-	UP	-	-	DOWN	-
blood	-	-	-	-	-	-	-	-	-	-	-	-	-	-	-	-	UP	-	-	-	UP	-	-	-
adrenal gland	-	-	-	-	-	-	-	-	-	-	-	-	-	-	-	-	-	-	-	UP	-	-	-	-
salivary gland	-	-	-	-	-	-	-	-	-	-	-	-	-	-	DOWN	-	-	-	-	-	-	-	-	-
uterus	-	-	-	-	-	-	DOWN	-	-	-	-	-	-	-	DOWN	-	-	-	-	-	-	-	-	-
